# Supplementary material for: Synthesis and Characterization of the Ethylene-Carbonate-Linked L-Valine Derivatives of 4,4-Dimethylcurcumin with Potential Anticancer Activities
Source: Molecules. 2021 Nov 22;26(22):7050. doi: 10.3390/molecules26227050 (PMC8624457; doi:10.3390/molecules26227050)
Supplement: Supplementary file 1 [file molecules-26-07050-s001.zip]

Archive with 1 entries (1 files):
- molecules-1474745-supplementary.pdf
